# Supplementary material for: Luteal phase support for in vitro fertilization/intracytoplasmic sperm injection fresh cycles: a systematic review and network meta-analysis
Source: Reprod Biol Endocrinol. 2021 Jul 6;19:103. doi: 10.1186/s12958-021-00782-5 (PMC8259396; doi:10.1186/s12958-021-00782-5)
Supplement: Supplementary file 3 — Additional file 3: Table S1. Characteristics of the included studies in the systematic review. Abbreviations: NS, not stated; IVF, in vitro fertilization; ICSI, intracytoplasmic sperm injection; GnRH, gonadotropin releasing hormone; HCG, human chorionic gonadotrophin; FSH, follicle stimulating hormone; LH, luteinizing hormone; hMG, human menopausal gonadotropin; ET, embryo transfer; PD, pituitary desensitisation; SC, subcutaneous; IM, intramuscular; ART, assisted reproductive technology; BMI, body mass index; OHSS, ovarian hyperstimulation syndrome. [file 12958_2021_782_MOESM3_ESM.xlsx]

## Sheet: Sheet1
Table S1. Characteristics of the included studies in the systematic review
Authors	Year	Country	Study size	Eligibility criteria	Ovarian stimulation	Criteria of triggering	Ovulation triggering	Oocyte retrieval	Fertilization	Embryo transfer day	Embryo transfer policy	Randomization groups			Outcomes
												Initiation	Luteal phase support	Duration
Abate	1999	Italy	86	Duration of infertility (tubal factor) ≥3 years, undergoing ET for the first time, age < 38	PD by GnRH agonist 400 μg SC twice daily and stimulated by FSH	Serum 17ß-estradiol exceeded 200 pg/follicle and when there were at least 3 follicles with a minimum diameter of 18 mm.	HCG 10000 IU	34–36h	IVF	Day2	A maximum of 4 embryos transferred	Day1	GroupA: 17 alpha-hydroxyprogesterone 341 mg IM every 3 days GroupB: saline IM every 3 days	Until pregnancy test (day14)	Clinical pregnancy
Abate	1999a	Italy	156	Women undergoing IVF/ET for tubal occlusion, age 25 to 35 years, infertility of at least 2 years	PD by GnRH agonist IM on day21 of previous cycle and stimulated by purified FSH	Serum 17ß-estradiol exceeded 200 pg/follicle and when there were at least 3 follicles with a minimum diameter of 18 mm.	HCG 10000 IU	34–36h	IVF	Day2	Max 4 embryos transferred	Day1	GroupA: natural progesterone (CrinoneA 8%) 50mg IM daily GroupB: vaginal gel 90mg daily GroupC: saline solution IM	Last for 10 weeks	Clinical pregnancy Ongoing pregnancy Live birth
Aboulghar	2015	Egypt	466	Women under 40 years old undergoing ICSI in the first or second trial and using the long GnRH agonist protocol	GnRH agonist (Decapeptyl) long protocol	NS	HCG	NS	ICSI	NS	NS	After embryo transfer	GroupA: GnRH agonist SC 0.1mg daily+vaginal progesterone suppositories(Prontogest) 600mg daily GroupB: vaginal progesterone suppositories(Prontogest) 600mg daily	NS	Clinical pregnancy Ongoing pregnancy
Aflatoonian	2004	Iran	575	Women aged 20-42 years undergoing ART treatment	Long GnRH agonist protocol	NS	NS	NS	NS	NS	NS	GroupA: Day0 GroupB: Day of ET	Progesterone IM 100mg daily	Until day of serum HCG detection	Clinical pregnancy
Aghahosseini	2011	Iran	118	Women over 37 years undergoing IVF	GnRH agonist 500 mg/d SC since day21 of previous menstrual cycles. On day 3 of the cycle, Gonal-f and hMG were started as a long protocol	At least two follicles with the size of >17 mm	HCG 10000 IU	35–36h	IVF	Day2-3	NS	Day2-3	GroupA: vaginal Cyclogest 400 mg daily+oral estradiol 4mg daily GroupB: vaginal Cyclogest 400 mg daily	Until 12 weeks	Clinical pregnancy Ongoing pregnancy Miscarriage
Aghsa	2012	Iran	145	Patients undergoing ICSI cycle, age under 37 years old, maximum of two prior ICSI attempts, BMI less than 25.	On the second cycle day, human FSH Fostimon was administered at an initial dose of 150–300 IU, from the 6th day of FSH treatment,GnRH antagonist, Ganirelix 0.25mg was administered daily SC until the dayof HCG administration	At least two follicles had reached 16–17 mm in diameter	250ug recombinant HCG	36-40h	ICSI	Day3	A maximum of three embryos transferred	Day0	GroupA: Cyclogest suppository 400 mg vaginal twice daily GroupB: Cyclogest suppository 400 mg rectal twice daily	Given for 8 weeks	Clinical pregnancy Ongoing pregnancy Miscarriage rate Adverse effects
Artini	1995	Italy	176	Women undergoing IVF/ET for tubal factor, oligospermia or unexplained infertility	PD by GnRH agonist SC from day 1 of the cycle for 2 weeks+FSH-purifiedmenofollitropin (2-4 ampoules daily from day1 to day 3) and hMG (2-3 ampoules daily from day4 to day7)	Serum 17-β-E2 concentration exceded 200 pg/follicle and when at ultrasound at least three follicles had a minimum diameter of 17 mm	HCG 10000 IU	34-38h	IVF	Day2	NS	Day1	GroupA: natural progesterone IM 50mg daily GroupB: micronized progesterone vaginal 100mg daily GroupC: HCG 2000 IU IM every three day GroupD: no luteal support	Until day14	Clinical pregnancy
Ashrafi	2000	Iran	185	Women undergoing IVF	PD by GnRH agonist for 2 weeks and stimulated by hMG	At least two follicles had reached 18-20 mm in diameter	HCG 10000 IU	34-36h	IVF	NS	NS	After embryo transfer	GroupA: Cyclogest suppository 400mg vaginal once daily GroupB: progesterone IM daily	NS	Clinical pregnancy
Ata	2010	Turkey	60	Women undergoing ICSI who were under 40 years	PD by leuprolide 0.1 mg daily SC from 21st day of the preceding cycle and stimulated by recombinant FSH started on third day	Leading follicle reached 20mm accompanied by at least two follicles more than 16 mm in diameter	HCG 10000 IU	36h	ICSI	Day3	A maximum of three embryos transferred	Day0	GroupA: progesterone gel (Crinone 8%) 90 mg vaginal once daily GroupB: progesterone gel (Crinone 8%) 90 mg vaginal once daily+17β-estradiol 6mg orally daily	Until 10 weeks	Live birth Clinical pregnancy Miscarriage
Baker	2014	US	800	Women undergoing IVF/ICSI, age 18–42 years, BMI ≤30 kg/m2, less than three prior completed ART cycles	Ovarian stimulation protocols included GnRH agonist (long and flare protocols) and GnRH antagonist protocol.	NS	HCG 5000–10000 IU	34-36h	IVF/ICSI	Days2 to 7	Mean 2.2 embryos transferred	Day0	GroupA: progesterone (Prolutex) 25mg SC daily GroupB: vaginal progesterone (Endometrin) 100mg twice daily.	Until 12 weeks	Live birth Clinical pregnancy Ongoing pregnancy Miscarriage
Baruffi	2002	Brazil	103	Women undergoing ICSI	PD by nafarelin acetate at the dose of 400 ug daily SC and stimulated by recombinant FSH	At least three follicles measuring reached 17mm in diameter were observed	HCG 5000–10000 IU	34-36h	ICSI	Day2	NS	GroupA: day0 GroupB: day2	Vaginal progesterone (Utrogestan) 400 mg daily	NS	Clinical pregnancy
Beckers	2000	Netherlands	38	Women undergoing IVF for tubal or male factor, age < 39, had regular menstrual cycles, women with ovarian hyperresponse (oestradiol > 8000pmol/L) were excluded from analysis	GnRH agonist 0.1 mg SC from cycle day 1 until trigger, followed by hMG	Leading follicle reached 18mm accompanied by at least three follicles more than 10 mm in diameter	HCG 10000 IU	35h	IVF	Day4	NS	Day0	GroupA: HCG 1500IU IM on day0, day2, day4 and day6 GroupB: none	day6	Live birth Clinical pregnancy Ongoing pregnancy
Belaisch-Allart	1990	France	387	Women undergoing IVF, serum oestradiol on day of ET < 2500 pg/mL	GnRH analogues+hMG in a long or short regimen	NS	HCG 10000 IU	NS	IVF	NS	NS	Day of ET	GroupA: HCG 1500IU IM on day of ET and 4 days after ET GroupB: placebo IM on day of ET and 4 days after ET	Until 4 days after ET	Clinical pregnancy Ongoing pregnancy OHSS
Belaisch-Allart	1987	France	286	Women undergoing IVF	Clomiphene + hMG or pure FSH or FSH + hMG or oral contraceptive pill+ clomiphene-hMG	NS	HCG	35h	IVF	NS	NS	Day0	GroupA: dydrogesterone 10 mg oral three times daily GroupB: placebo oral three times daily	Given for 21 days	Clinical pregnancy Ongoing pregnancy Miscarriage
Beltsos	2011	US	110	Patients undergoing IVF cycles	PD by GnRH agonist+Menopur or recombinant FSH (Follistim )	NS	HCG	NS	IVF/ICSI	Day3 or day5	NS	Day1	GroupA: vaginal progesterone insertion of Endometrin 100mg two or three times daily+estradiol tablets oral 2mg daily GroupB: progesterone in oil IM 50mg daily+estradiol tablets oral 2mg daily	Until 10 weeks	Clinical pregnancy Ongoing pregnancy
Bergh	2012	Denmark and Sweden	1983	Women between 18 and 40 years of age, have regular menstrual cycles (25–35 days), presence of both ovaries with no more than two previous failed IVF attempts	PD by GnRH agonist 600mg daily nasally until the start of FSH stimulation, followed by 400 mg daily. Stimulation was performed with recombinant FSH	NS	Recombinant HCG	NS	IVF	Day2	NS	Day2	GroupA: progesterone vaginal gel 90mg daily GroupB: vaginal micronized progesterone 200 or 400mg three times daily	Given for a total of 19 days	Live birth Clinical pregnancy Ongoing pregnancy Miscarriage Adverse effects
Ceyhan	2008	Turkey	60	Normal responder primary infertile patients undergoing IVF with age <36 years	Recombinant FSH beginning on day3 of the cycle with GnRH antagonist added 0.25 mg daily from day 6 until day of triggering	At least two follicles reached a diameter of 18–20 mm	HCG 5000–10000 IU	NS	IVF	Day3 or day5	Two embryos were transferred	Day0	GroupA: natural micronized progesterone vaginal 600mg daily+transdermal Estraderm 100 μg/d release twice weekly GroupB: natural micronized progesterone vaginal 600mg daily	Until 8 weeks	Clinical pregnancy Ongoing pregnancy OHSS
Chakravarty	2005	India	430	Women (aged 25–42 years old) undergoing IVF/ICSI who had normal endometrial thickness (7–12 mm) on the day of embryo transfer	PD with GnRH agonist (Lupride) SC 1 mg daily followed by recombinant FSH	Two or more follicles reached a diameter of ≥17 mm	HCG 10000 IU	34-36h	IVF/ICSI	40–44 h following insemination	Average 3 embryos transferred	Day of ET	GroupA: micronized progesterone vaginal 200 mg three times daily GroupB: dydrogesterone oral 10 mg twice daily	Until 12 weeks	Clinical pregnancy Ongoing pregnancy Miscarriage
Chavez	2004	Mexico	52	Women undergoing IVF	PD by GnRH agonist 1mg daily+recombinant FSH	At least three leading follicles reached 18 mm in size	HCG 10000 IU or 250ug recombinant HCG	34-36h	IVF	Day3	NS	Day0	GroupA: progesterone 50 mg IM daily GroupB: progesterone 50 mg IM daily+17-β estradiol oral 2/4/6mg daily from 7 days after ET	NS	Clinical pregnancy
Chi	2019	China	1248	Patients receiving IVF/ICSI	PD by GnRH agonist from the 21st day of last menstrual cycle+recombinant FSH	At least two leading follicles reached 18 mm in size	HCG	36-38h	IVF/ICSI	NS	No more than three embryos transferred	Day0	GroupA: progesterone vaginal gel 90mg daily GroupB: progesterone oil 60mg IM daily	Until at least 6 weeks after embryo transfer	Clinical pregnancy Ongoing pregnancy Miscarriage
Colwell	1991	Canada	39	Women undergoing IVF, excluding women with luteal phase < 12 days in previous IVF cycles	Clomiphene citrate 100mg oral from day 5 until 9+ hMG	NS	HCG 5000 IU	NS	IVF	48h	NS	Day0	GroupA: progesterone 200mg oral four times daily GroupB: none	Until day18	Ongoing pregnancy
Dal Prato	2008	Italy	412	Women between 28 and 37 years undergoing IVF, regular ovulatory menstrual cycles of 25–33 days, infertility caused by tubal, idiopathic or male factors, no more than 3 previous cycles	Long protocol GnRH agonist + recombinant FSH	At least three follicles reached a maximum diameter of 20 mm, of which at least one was >23mm	HCG 10000 IU	36h	IVF	Day2	A maximum of two embryos in women <35 years old and three embryos in women >35 years old	Day1	GroupA: progesterone 50mg IM daily GroupB: progesterone vaginal gel 90mg daily GroupC: progesterone vaginal gel (90mg) twice daily	Until 30–35 days after embryo transfer	Live birth Clinical pregnancy Ongoing pregnancy Miscarriage
Doody	2009	US	1211	Healthy premenopausal women between 18 and 42 years of age requiring IVF, with BMI≤ 34 kg/m2, with a history of infertility	PD was performed with an injectable GnRH agonist+hMG in conjunction with FSH	The leading follicle mean diameter was at least 18mm	HCG	36h	IVF	Day3 or day5	No more than three cleaving embryos (day3) or no more than two blastocysts (day5)	Day1	GroupA: progesterone vaginal inserts 100mg(Endometrin) twice daily GroupB: progesterone vaginal inserts 100mg(Endometrin) three times daily GroupC: progesterone vaginal gel 90mg daily	Until 12 weeks	Live birth Clinical pregnancy Ongoing pregnancy OHSS Adverse effects
Elgindy	2010	Egypt	270	Women with regular menstrual cycles undergoing their first ICSI cycle for male factor infertility,age less than 38 years, BMI of 18 to 29 kg/m2	PD by GnRH agonist 0.1mg SC from midluteal phase of pretreatment cycle +recombinant FSH+ hMG	At least three follicles had reached at least 17 mm in diameter	HCG 10000 IU	35h	ICSI	Day2	NS	Day2	GroupA: progesterone 100mg IM daily GroupB: progesterone 100mg IM daily + estradiol valerate 2mg orally three times daily GroupC: progesterone 100 mg IM daily + E2 valerate 2 mg vaginally three times daily	Until a positive fetal heart beat was documented	Clinical pregnancy
Engmann	2008	US	166	Women between 20 and 44 years undergoing first cycle of IVF, excluding women with high risk of OHSS	Long luteal phase GnRH agonist suppression, GnRH antagonist, or microdose GnRH agonist protocol, recombinant FSH alone or in combination with purified urinary hMG were used for ovarian stimulation	Two or three leading follicles were at least 18 mm in diameter	HCG 10000 IU	35h	IVF	72–76h	NS	Day0	GroupA: progesterone in oil 50mg IM daily GroupB: progesterone in oil 50mg IM daily + micronized estradiol 2mg vaginally two times daily	Until a positive fetal heart beat was documented	Clinical pregnancy Ongoing pregnancy Miscarriage
Fanchin	2001	France	84	Infertile women (aged 26–38 years) undergoing IVF	PD by a single injection of a time-release GnRH agonist (triptorelin 3.0 mg) on cycle day 2+recombinant FSH	At least three follicles exceeded 17 mm in diameter and E2 levels per mature follicle were higher than 300 pg/mL	HCG 10000 IU	36h	IVF	Day2	NS	GroupA: Day0 GroupB: Day2	Vaginal progesterone gel (Crinone8%) daily	Until pregnancy test	Clinical pregnancy Ongoing pregnancy
Fatemi	2006	Belgium	201	Women undergoing IVF or ICSI/ET, age ≤39 years, BMI between 18 and 29 kg/m2, fewer than three prior cycles (agonist or antagonist cycles)	GnRH antagonist 0.25 mg daily from day 6+ recombinant FSH 200IU daily.	At least 3 follicles of ≥17 mm were present	HCG 10000 IU	36h	IVF/ICSI	Day3	One or two embryos were transferred	Day1	GroupA: natural micronised progesterone vaginal capsules 200mg three times daily GroupB: natural micronised progesterone vaginal capsules 200mg three times daily+ oral estradiol valerate 2mg twice daily	Until 7 weeks	Ongoing pregnancy Miscarriage
Friedler	1999	Israel	64	Women undergoing ICSI/ET with more than one embryo available and serum oestradiol > 2500 pg/mL on day of HCG	GnRH agonist 3.75mg IM+ hMG	NS	HCG 5000 IU	36h	ICSI	Day2	Max 3 embryos transferred except in older women (> 38 years) or in cases of recurrent failure of implantation	Day3	GroupA: micronised progesterone oral 200mg four times daily GroupB: micronised progesterone vaginal 100mg two times daily	Until pregnancy test(day16)	Clinical pregnancy Ongoing pregnancy Miscarriage
Fujimoto	2002	Japan	114	Women undergoing IVF/ET who failed to conceive and exhibited lower late-midluteal estradiol levels (<100 pg/mL) in a previous cycle	PD by buserelin nasal spray 300ug three times daily+daily injection of hMG	At least two follicles >17 mm in diameter	HCG 10000 IU	34-36h	IVF	Day2-3	A maximum of three embryos transferred	Day1	GroupA: progesterone 25mg IM daily GroupB: progesterone 25mg IM daily+HCG 3000IU IM on days 1, 4, 7 after ET	NS	Clinical pregnancy
Fujiwara	2015	Japan	108	Women undergoing IVF or ICSI with a documented history of infertility	Long GnRH agonist protocol or GnRH antagonist protocol	NS	NS	NS	IVF/ICSI	Day3 or Day5	NS	Day1	GroupA: natural micronized progesterone vaginal tablet 100mg two times daily GroupB: natural micronized progesterone vaginal tablet 100mg three times daily	Until 10 weeks	Clinical pregnancy Ongoing pregnancy OHSS Adverse effects
Fusi	2019	Italy	1367	Patients with regular menses receiving IVF	GnRH antagonist protocol	NS	HCG	NS	IVF	Day3	NS	NS	GroupA: vaginal micronized progesterone 600mg daily GroupB: vaginal micronized progesterone 600mg daily+Triptorelin 0.1 mg every other day to a total of five injections GroupC: vaginal micronized progesterone 600mg daily+Triptorelin 0.2 mg on day6	NS	Live birth Clinical pregnancy Miscarriage OHSS
Ganesh	2011	India	1363	Women undergoing IVF/ICSI	Daily SC injection of 500 mg GnRH agonist+recombinant FSH	Leading follicle reached at least 18 mm in diameter with at least two or more follicles reaching 17 mm in diameter	HCG 10000 IU	34-36h	IVF/ICSI	40-44 hours after insemination	An average of three embryos transferred	Day of ET	GroupA: dydrogesterone 10mg oral twice daily GroupB: micronised progesterone vaginal gel 90mg daily GroupC: micronized progesterone capsule 200mg vaginally three times daily	Until 12 weeks	Clinical pregnancy Miscarriage
Gao	2018	China	233	Women less than 36 years of age who were undergoing their first IVF-ET cycles	PD by GnRH agonist at the midluteal phase (day 20–22)+human recombinant FSH	The diameters of at least three follicles were >17 mm or at least two follicles were>18mm diameter	250ug recombinant HCG	34-36h	IVF/ICSI	Day3 or day5	For day3 ET, two embryos in women <35 years of age and three embryos in women who were 35 years of age or older. A maximum of two embryos could be transferred for day5 ET	GroupA: Day0 GroupB: Day1	Progesterone in oil 60mg IM daily	Until 10 weeks	Live birth Clinical pregnancy Miscarriage
Geber	2007	Brazil	122	Women undergoing IVF/ICSI-ET with serum FSH concentrations < 15 IU/L on day 3 of menstrual cycle	PD by 3.6 mg of GnRH agonist SC+recombinant FSH	At least two follicles reached a mean size of 17 mm with concordant oestradiol concentrations	HCG 10000 IU	34h	IVF/ICSI	Day 2-3 or day 5	A maximum of four on day 2-3, a maximum of three on day 5	Day1	GroupA: micronized progesterone vaginal 200mg three times daily GroupB: Crinone 8% vaginal daily	Until 12 weeks	Clinical pregnancy Miscarriage
Ghanem	2020	Egypt	171	Nulliparous women undergoing first ICSI cycles with age less than 39 years,	Long agonist protocol and ovarian stimulation included combinations of urinary FSH, recombinant FSH and hMG	NS	HCG 10000 IU	36±1h	ICSI	Day3 or Day5	A maximum of on day5 was used in responders with embryos >5	GroupA: Day0 GroupB: Day of ET	Progesterone 100 mg IM daily	Until the day of pregnancy test.	Ongoing pregnancy Miscarriage
Golan	1993	Israel	56	Women undergoing IVF/ET	Ultrashort protocol (GnRH agonist + hMG)	The leading follicle was > 18 mm in diameter	HCG 10000 IU	NS	IVF	NS	Up to four embryos were replaced	Day of ET	GroupA: HCG 1000 IU or 2500 IU IM every 3 days, four times in all GroupB: progesterone 100mg IM daily	For 14 days	Live birth Clinical pregnancy Miscarriage OHSS
Gorkemli	2004	Turkey	266	Women undergoing ICSI	GnRH agonist 1 mg/ml SC from day 21 from menstruation +recombinant FSH or recombinant FSH/hMG	3 follicles more than 18 mm in diameter and a serum E2 level exceed 1500 pg/ml	HCG 10000 IU	35-37h	ICSI	Day2 or day3	NS	Day0	GroupA: progesterone vaginal capsules 200mg three times daily GroupB: progesterone vaginal capsules 200mg three times daily+oestradiol transdermal 100 μg daily until the 12th day of embryo transfer	Until 10 weeks	Clinical pregnancy Ongoing pregnancy Miscarriage
Goudge	2010	US	97	The first IVF-ET of women less than 38 years old	PD by GnRH agonist 0.5 mg SC daily + oral contraceptive+highly purified FSH or recombinant FSH	The lead follicle(s) were at least 20 mm in mean diameter	HCG 10000 IU	36h	IVF	Day3	NS	GroupA: Day0 GroupB: Day3	Progesterone in oil 50mg IM daily	GroupA: Until 5-6 weeks GroupB: Until day14	Live birth Clinical pregnancy Ongoing pregnancy
Griesinger	2018	Worldwide	1034	Premenopausal women (between 18 and 42 years of age) undergoing IVF/ICSI, BMI between 18 and 30 kg/m2	NS	NS	NS	NS	IVF/ICSI	Day 3–6	NS	Day0	GroupA: oral dydrogesterone 10mg tablets three times daily GroupB: 8% progesterone vaginal gel 90mg once daily	Until 12 weeks	Live birth Clinical pregnancy Ongoing pregnancy Adverse effects
Ibrahem	2019	Egypt	564	Patients receiving IVF/ICSI	PD with triptorelin acetate+ovarian stimulation with hMG	At least five leading follicles reached 18 mm in size and a trilaminar endometrium with a thickness reached 8mm	HCG 10000 IU	36±1h	IVF/ICSI	NS	Two to three embryos transferred	Day of ET	GroupA: dydrogesterone oral 10mg three times daily GroupB: progesterone vaginal 400mg twice daily	Until 12-14 weeks	Live birth Clinical pregnancy Ongoing pregnancy Miscarriage Adverse effects
Ismail	2016	Egypt and United Arab Emirates	237	Women needing ICSI who were<35 years with regular menstrual cycles, BMI (18–25 kg/m2)	Recombinant FSH+GnRH antagonist 0.25mg daily when the leading follicle reached an average of 14mm in diameter	At least 3 follicles of 18mm were seen on the scan	Recombinant HCG 250ug	34-36h	ICSI	Day3	Two to three embryos were transferred	Day0	GroupA: vaginal progesterone gel 90mg daily GroupB: vaginal progesterone gel 90mg daily+oral Estradiol valerate 2mg twice daily until 7 weeks of gestation	Until 12 weeks	Clinical pregnancy Ongoing pregnancy Miscarriage
Iwase	2008	Japan	40	Women undergoing IVF/ICSI for tubal factor, male factor or unexplained infertility	PD by nafarelin acetate + hMG	At least three follicles had developed and at least two follicles reached 16 mm or more in mean diameter	HCG 10000 IU	35.5h	IVF/ICSI	Day2	A maximum of three embryos were transferred	Day2	GroupA: Chlormadinone acetate orally 12 mg/day, when pregnant 125 mg hydroxyprogesterone caproate IM weekly until 6 or 7 weeks’ gestation GroupB: progesterone IM 25 mg/day (day 2–6) and 50 mg/day (day 7–14), when pregnant 125 mg hydroxyprogesterone caproate IM weekly until 6 or 7 weeks’ gestation	Until 6-7 weeks	Live birth Clinical pregnancy OHSS
Jiang	2009	China	140	Women undergoing IVF/ICSI with less than 10 oocytes retrieved, a maximum estradiol level of 2000 pg/mL at HCG day	A standard long protocol	1 or 2 follicles reached a diameter of 18–20 mm	HCG 10000 IU	36h	IVF/ICSI	Day3	1-3 embryos were transferred	Day0	GroupA: progesterone 40-60mg IM daily+HCG 2000IU IM on day3, day6, day9 and day12 GroupB: progesterone 40-60mg IM daily	Until 60 days after embryo transfer	Clinical pregnancy Miscarriage OHSS
Kably Ambe	2005	Mexico	69	Women undergoing IVF/ICSI for tubal factor, male factor, unexplained infertility or endocrine factor	Recombinant-FSH or hMG or both+Cetrotide 0.25 mg/day	At least three follicles were greater than 18 mm in diameter	Recombinant HCG 250ug	34-36h	IVF/ICSI	NS	NS	Day1	GroupA: progesterone 100mg IM daily GroupB: progesterone 100mg IM daily+ oral estradiol valerate 2mg daily	NS	Clinical pregnancy Miscarriage
Kapur	2018	India	150	Women undergoing IVF by long agonist protocol, age 20 to 39 years	PD by Leuprolide acetate 0.5 mg SC daily+recombinant or urinary FSH or hMG	At least two follicles measuring 17-18 mm in mean diameter, ideally accompanied by a few others in the 14-16 mm range	HCG 10000 IU	34-36h	IVF/ICSI	Day3	NS	Day3	GroupA: vaginal micronized progesterone 400mg two times daily+ oral valerate estradiol 2mg daily GroupB: vaginal micronized progesterone 400mg two times daily	NS	Clinical pregnancy
Khrouf	2016	Tunisia	186	All patients aged less than 39 years undergoing ICSI treatment with no history of repeated embryo implantation failure	PD by Triptorelin+recombinant FSH or hMG	Three follicles had reached a diameter of at least 17 mm	HCG	36h	ICSI	Day2 or day3	NS	Day2 or day3	GroupA: natural progesterone pessaries rectally 200mg three times daily GroupB: natural progesterone pessaries vaginally 200mg three times daily GroupC: natural progesterone capsules vaginally 200mg three times daily	For 15 days	Clinical pregnancy Adverse effects
Kleinstein	2005	Germany	430	Women undergoing first IVF/ICSI cycle, successful transfer of 2 or 3 embryos, age between 18 and 35 years	PD with a GnRH agonist in a long protocol and ovarian stimulation with hMG or FSH.	NS	HCG 10000 IU	NS	IVF/ICSI	Day3	2 or 3 embryos transferred	Day3	GroupA: progesterone vaginal capsules 200mg three times daily GroupB: progesterone vaginal gel 90mg daily twice daily	Until 12 weeks	Clinical pregnancy Miscarriage Adverse effects
Kupferminc	1990	Israel	156	Women undergoing IVF/ET	hMG from day 3 of menses	When oestrodiol levels exceeded 500 pg/ml and follicles of at least 17 mm were identified on transvaginal ultrasound	HCG 10000 IU	36h	IVF	Day2	NS	Day2	GroupA: dydrogesterone 10mg oral three daily GroupB: placebo three daily GroupC: HCG 2500IU IM on days 3, 6 and 10 following ET	For a period of 14 days	Clinical pregnancy Ongoing pregnancy Miscarriage
Kutlusoy	2014	Turkey	95	Poor responder infertile women undergoing ICSI	Long mid-luteal down-regulation protocol or microdose flare-up protocol or GnRH antagonist protocol	Two or more leading follicles were 17mm in diameter	Recombinant HCG 250ug	35-36h	ICSI	Day2 or day3	One to three embryos transferred	Day0	GroupA: progesterone vaginal gel 90mg daily GroupB: progesterone vaginal gel 90mg daily+estradiol hemihydrat 2mg oral daily GroupC: progesterone vaginal gel 90 mg daily+estradiol hemihydrat 6mg oral daily	Until 10 weeks	Live birth Clinical pregnancy
Kwon	2013	Korea	110	Women undergoing IVF/ET	Ovarian stimulation was commenced using recombinant human FSH+GnRH antagonist 0.25 mg started when the leading follicle reached an average of 14 mm in diameter	One or more follicles reached a mean diameter of ≥18 mm	Recombinant HCG 250ug	35-36h	IVF	Day3	One to three embryos transferred	Day0	GroupA: progesterone vaginal gel 90mg daily GroupB: progesterone vaginal gel 90mg daily+estradiol valerate 4mg oral daily until 11 days after ET	Until 10 weeks	Clinical pregnancy Adverse effects
L. Cem	2010	Turkey	180	Women undergoing ICSI	PD by 500 μg leuprolide acetate per day +FSH	At least two follicles reached the diameter of 18 mm	HCG 10000 IU	36h	ICSI	Day3	Maximum 4 embryos transferred	GroupA: Day0 GroupB: Day2	Vaginal micronized progesterone 200mg three times daily	Until 8 weeks	Clinical pregnancy Miscarriage
Lewin	1994	Israel	100	Women undergoing IVF/ET for mechanical infertility	PD by GnRH agonist SC 0.5mg daily+hMG	The leading follicle reached 20 mm in diameter and serum estradiol exceeded 500 pg/mL	HCG 10000 IU	36h	IVF	NS	Maximum 4 embryos transferred	Day of ET	GroupA: progesterone 50mg IM daily GroupB: progesterone 50mg IM daily+estradiol valerate 2mg oral daily	Until the day of pregnancy test.	Live birth Clinical pregnancy
Licciardi	1999	US	43	Women undergoing IVF/ET with age less than 40 years	PD by luteal phase GnRH down-regulation+ FSH, hMG, or a combination of FSH and hMG	NS	NS	NS	IVF	Day3	NS	Day1	GroupA: progesterone 50mg IM daily GroupB: micronised progesterone oral 200mg three times daily	NS	Clinical pregnancy Miscarriage
Lin	2013	China	402	Women undergoing IVF/ICSI cycles for tubal factor, ovulation failure, male factor or unexplained factor	The standard long protocol, ovarian stimulation was performed with an initial gonadotrophin dose of 75–300 IU on days 3–5 of menstruation	At least one follicle with a diameter of 18 mm, two follicles with a diameter of 17 mm or three follicles with a diameter of at least 16 mm	HCG	35-36h	IVF/ICSI	Day2 or day3	Fewer than three embryos transferred	Day0	GroupA: progesterone 60mg IM daily GroupB: progesterone 60mg IM daily+estradiol valerate 3mg oral twice daily	For 17 days	Live birth Clinical pregnancy Miscarriage OHSS
Lockwood	2014	European	683	Women undergoing IVF/ICSI with age 18–42 years, BMI<30 kg/m2, fewer than three prior ART cycles	Any kind of LH suppression and any gonadotropin stimulation regimen	NS	NS	NS	IVF/ICSI	Day 2–3 or day5 (for blastocyst)	NS	Day0	GroupA: subcutaneous progesterone 25mg daily GroupB: vaginal progesterone gel 90mg daily	For 71±2 days	Live birth Clinical pregnancy Ongoing pregnancy Miscarriage Adverse effects
Ludwig	2001	Germany	413	Patients up to 40 years of age who underwent IVF/ICSI	Long luteal protocol(GnRH agonist+recombinant-FSH/hMG)	Leading follicle had a size of 18 to 22 mm.	HCG 10000 IU	NS	IVF/ICSI	NS	NS	Day of ET	GroupA: 5000 IU HCG on the day of ET, and 5000 IU and 2500 IU three and six days later GroupB: 5000 IU HCG on the day of ET+micronised progesterone 200mg vaginal three times daily GroupC: micronised progesterone 200mg three times daily	Until pregnancy test	Clinical pregnancy Ongoing pregnancy Miscarriage OHSS
Ludwig	2002	Germany	126	Patients up to 40 years of age who underwent IVF/ICSI	Long luteal protocol (GnRH agonist)/multiple dose GnRH antagonist protocol (cetrotide)+recombinant-FSH/Hmg	Leading follicle had a size of 18 to 22 mm.	HCG	NS	IVF/ICSI	NS	NS	The evening before ET	GroupA: micronised progesterone 200mg vaginal three times daily up to pregnancy test+2 ml of Gravibinon IM twice a week (if pregnant) GroupB: vaginal gel daily up to pregnancy test+2 ml of Gravibinon IM twice a week (if pregnant)	10 weeks after positive pregnancy test	Clinical pregnancy Ongoing pregnancy Miscarriage
MA	2013	China	362	Women undergoing IVF/ICSI for tubal factor and male factor	A standard long protocol(FSH+hMG）	At least two follicles reached 18 mm in diameter	HCG 10000 IU	34-36h	IVF/ICSI	Day3	NS	Day0	GroupA: progesterone 60mg IM daily GroupB: progesterone 60mg IM daily+ oral valerate estradiol 4mg daily GroupC: progesterone 60mg IM daily+ oral valerate estradiol 6mg daily	At least until 30 days after embryo transfer	Clinical pregnancy Miscarriage
Martinez	2000	Spain	310	Women undergoing IVF/ICSI with normal ovarian response,BMI between 21 and 26 kg/m2, no history of OHSS	PD by Leuprolide 0.2ml daily SC from day 21 of the menstrual cycle +hMG or/and FSH	At least three follicles reached 18 mm in diameter	HCG 10000 IU	36h	IVF/ICSI	Day2	At least three cleaving embryos transferred	Day2	GroupA: micronised progesterone 100mg vaginal three times daily GroupB: 2500IU HCG IM on days 2, 4 and 6	For 10 days	Clinical pregnancy Miscarriage OHSS
Mele	2020	Italy	130	Women undergoing their first IVF treatment for primary infertility	PD by GnRH agonist +combinations of urinary FSH, recombinant FSH	At least three leading follicles reached 18 mm in size	HCG 10000 IU	34-36h	IVF	NS	NS	Day0	GroupA: progesterone 33-50mg IM daily GroupB: progesterone 25mg SC daily	NS	Clinical pregnancy
Michnova	2017	Czech Republic	111	Women undergoing IVF/ICSI with age between 18 and 40 years, estradiol level more than 1000 pg/mL and less than 5000 pg/mL on the day of HCG administration	Long depot follicular protocol with GnRH agonist+recombinant FSH	The biggest follicle reached a diameter of 20 mm	HCG	NS	IVF/ICSI	Day3	NS	Day2	GroupA: micronised progesterone 200mg vaginal three times daily GroupB: progesterone vaginal gel 90mg daily	Until 10 weeks	Live birth Clinical pregnancy Ongoing pregnancy OHSS Adverse effects
Miller	2013	US	173	Women undergoing IVF with age between 18 and 42 years, BMI between 18 and 34 kg/m2	Stimulated by hMG or recombinant human FSH from day 1-3+GnRH antagonist 250ug from day6	At least three follicles larger than 17 mm in diameter	HCG 5000-10000 IU	36h	IVF	NS	NS	Day1	GroupA: Endometrin vaginal 100mg two or three times daily+estradiol 2mg oral daily GroupB: progesterone in oil 50mg IM daily+estradiol valerate 2mg oral daily	Until 10 weeks	Clinical pregnancy Ongoing pregnancy Miscarriage OHSS Adverse effects
Mochtar	2006	Netherlands	355	Women undergoing first IVF cycle	PD by GnRH agonist decapeptyl+Humegon	NS	HCG	36h	IVF	Day3	NS	GroupA: Day0 GroupB: Day3	Micronised vaginal progesterone 200mg twice daily	Until 18 days following oocyte retrieval	Live birth Clinical pregnancy Ongoing pregnancy
Moini	2011	Iran	98	Women under 35 years of age undergoing IVF/ICSI, BMI between 18 and 29 kg/m2	PD by a GnRH analogue 0.5 ml SC from the 21st day of the previous menstrual cycle+hMG or recombinant FSH	3 or more follicles had reached 17 mm in diameter	HCG 10000 IU	34-36h	IVF/ICSI	Day2 or day3	NS	Day0	GroupA: vaginal progesterone 400mg twice daily + placebo GroupB: vaginal progesterone 400mg twice daily + oral oestradiol valerate 2 mg daily	Until 10 weeks	Clinical pregnancy
Moini	2011a	Iran	186	Women under 40 years of age undergoing IVF with the use of GnRH analog down-regulation	PD by GnRH-agonist 0.5mg/day began on day 21 of their menstrual cycles	At least three follicles with diameter(s) that exceeded 18 mm	HCG 10000 IU	34-36h	IVF	40-44 hours after insemination	No greater than three embryos were transferred	Day0	GroupA: progesterone in oil 100mg IM daily GroupB: vaginal progesterone 400mg twice daily GroupC: 17-α hydroxyprogestrone caproate 375mg IM every three days	Until pregnancy test	Live birth Clinical pregnancy Ongoing pregnancy Miscarriage
Mona	2019	Egypt	60	Patients receiving IVF	Agonist or antagonist protocol	At least three leading follicles reached 18 mm in size	HCG 10000 IU	34-36h	IVF	Day2-5	A maximum of 3 embryos	NS	GroupA: vaginal progesterone 400mg twice daily GroupB: vaginal progesterone 400mg twice daily + oral oestradiol valerate 4 mg daily	NS	Clinical pregnancy
Mui Lam	2008	China	197	Women under 40 years of age undergoing IVF/ET with a normal uterine cavity	PD by GnRH-agonist+hMG or recombinant FSH	At least three mature follicles reached 18 mm in diameter	HCG 5000 IU	36h	IVF	Day3	NS	Day0	GroupA: micronised progesterone vaginal 200mg three times daily from oocyte retrieval until ET + HCG 2000 IU IMon day0, day3, day6 and day9 GroupB: HCG 2000IU IM on day0, day3, day6 and day9 on day of oocyte retrieval, +3, +6 and +9	Until day9	Clinical pregnancy Miscarriage
Ng	2003	China	60	Women undergoing ICVF/ICSI with high risk of OHSS	PD by GnRH analogue+hMG	The leading follicle reached 18 mm in diameter and there were at least three follicles of >15 mm in diameter	HCG 10000 IU	36-38h	IVF/ICSI	Day2	A maximum of three embryos transferred	Day2	GroupA: progesterone suppositories (Cyclogest) vaginally 400mg twice daily GroupB: progesterone gel (Crinone 8%) 90mg vaginally daily	For 14 days	Clinical pregnancy Adverse effects
Ng	2007	China	132	Women undergoing IVF/ICSI with long protocol GnRH agonist	PD by GnRH analogue+hMG	The leading follicle reached 18 mm in diameter and there were at least three follicles of >15 mm in diameter	HCG 10000 IU	36h	IVF/ICSI	Day2	A maximum of three embryos transferred	Day2	GroupA: progesterone vaginal suppositories 400mg twice daily GroupB: progesterone vaginal tablets (Endometrin) 100mg twice daily	For 14 days	Clinical pregnancy Miscarriage Adverse effects
O Soon	1994	Korea	40	Women undergoing IVF	GnRH-agonist+pergonal	Leading follicle reached 18mm or at least two follicles reached 14 mm in diameter	HCG 10000 IU	36h	IVF	Day3 or day4	NS	Day3 or day4	GroupA: progesterone 25mg IM daily GroupB: HCG 1500IU IM on day of ET, 2 days after ET, 5 days after ET	Until 12 weeks	Clinical pregnancy Miscarriage
Patki	2007	India	555	Women undergoing IVF divided into groups with low or high risk of OHSS	Long protocol GnRH agonist	NS	NS	NS	IVF	NS	NS	Day0	Phase 1 GroupA: micronized progesterone vaginally 600mg daily+dydrogesterone 20mg orally daily GroupB: micronized progesterone vaginally 600mg daily+placebo Phase 2 GroupC: micronized progesterone vaginally 600mg daily GroupD: dydrogesterone 30mg orally daily	Until at least 5 weeks after ET	Clinical pregnancy
Perino	1997	Italy	300	Women under 38 years undergoing IVF/ET for the first time with duration of tubal factor infertility being at least 3 years	PD by GnRH agonist 400ug SC twice daily+ FSH	At least three mature follicles reached 17 mm in diameter	HCG 10000 IU	34-36h	IVF	Day2	A maximum of four embryos transferred	Day1	GroupA: progesterone 50mg IM daily GroupB: micronized progesterone vaginally 200mg daily	Day14	Clinical pregnancy Ongoing pregnancy Miscarriage
Pouly	1996	European	283	Women under 38 years undergoing IVF/ET for tubal, idiopathic or endometriosis-related infertility	GnRH agonist + hMG	At least two follicles >20 mm in diameter and an average oestradiol concentration per large follicle (>16 mm in diameter) >200 pg/ml	HCG 5000-10000 IU	NS	IVF	NS	NS	Day after ET	GroupA: progesterone vaginal gel 90mg daily GroupB: micronised progesterone 100 mg/capsule oral, 1 capsule in morning, 2 capsule in evening	For 30 days	Live birth Clinical pregnancy Ongoing pregnancy Miscarriage Adverse effects
Propst	2001	US	201	Women undergoing IVF/ICSI	Mostly luteal phase GnRH agonist down-regulation protocol, rest had different protocols	At least two follicles with a mean diameter of 16.5 mm, with at least two additional measurable follicles	HCG 10000 IU	36h	IVF/ICSI	Most on day3, rest on day5	NS	Day1	GroupA: progesterone vaginal gel 90mg daily GroupB: progesterone 50mg IM daily	Until 10 weeks	Live birth Clinical pregnancy Miscarriage
Qublah	2008	Jordan	120	Women undergoing IVF/ICSI-ET with age between 19 and 36 years, BMI between 19 and 29 kg/m2,	PD by GnRH analogue triptorelin commenced on day 21 of the menstrual cycle+hMG	At least three follicles reached a mean diameter of 17 mm	HCG 10000 IU	36h	IVF/ICSI	Day3	1-3 embryos transferred	Day0	GroupA: progesterone pessaries (Cyclogest) + GnRH agonist triptorelin 0.1 mg SC on day0, day3 and day6 GroupB: progesterone pessaries (Cyclogest) + placebo SC on day0, day3 and day6	NS	Live birth Clinical pregnancy Miscarriage
Razieh	2009	Iran	180	Women under 41 years undergoing ICSI, excluding poor responders in previous cycles	PD by buserelin 500 μg SC daily from day 21 of the menstrual cycle+recombinant FSH	At least two follicles with diameter≥18mm	HCG 10000 IU	34-36h	ICSI	Day2 or day3	Two or three embryos were transferred	NS	GroupA: progesterone pessaries (Cyclogest) vaginal 800mg daily + triptorelin 0.1 mg SC on three day after ET GroupB: progesterone pessaries (Cyclogest) vaginal 800mg daily+ placebo on three day after ET	Until 11 weeks	Clinical pregnancy
Saharkhiz	2017	Iran	210	Women (aged 20–40 years) with BMI between 18 and 30 kg/m2, undergoing ICSI-ET cycles	Mid follicular long-protocol GnRH-agonist down-regulation or GnRH-antagonist protocol	At least two or more follicles reached 17mm in diameter	HCG 10000 IU	34-36h	ICSI	Day3	An average of two or three good-quality embryos transferred	Day0	GroupA: progesterone pessaries (Cyclogest) vaginal 400mg twice daily GroupB: dydrogesterone 20mg oral twice daily	Until 12 weeks	Clinical pregnancy Ongoing pregnancy Miscarriage Adverse effects
Saharkhiz	2020	Iran	268	Patients receiving ICSI	Pretreated with 2 mg of oral estradiol valerate twice daily from day21 of the natural cycle+recombinant FSH+GnRH antagonist	At least three leading follicles reached 17 mm in size	HCG 10000 IU	36h	ICSI	Day3	One to two embryos transferred	Day0	GroupA: vaginal micronized progesterone 400mg twice daily GroupB: vaginal micronized progesterone 400mg twice daily+Triptorelin 0.1 mg on day6	Until 12 weeks	Clinical pregnancy
Salehpour	2013	Iran	80	Women under 40 years undergoing IVF because of male factor infertility	PD by daily SC 500 μg GnRH agonist+recombinant FSH/FSH highly purified	At least two or more leading follicles reached 18 mm in diameter	HCG 10000 IU	34-36h	IVF	Day2 or day3	An average of three embryos was transferred	Day0	GroupA: dydrogesterone 10mg oral four times daily GroupB: progesterone pessaries (Cyclogest) vaginal 400mg twice daily	Until 12 weeks	Clinical pregnancy Ongoing pregnancy Miscarriage Adverse effects
Saunders	2020	European	759	Patients receiving IVF/ICSI	PD with GnRH agonist or GnRH antagonist+ovarian stimulation with FSH and/or hMG	At least three leading follicles reached 18 mm in size	HCG 10000 IU	36±1h	IVF/ICSI	Day2 or day3	One to three embryos transferred	Day0	GroupA: natural progesterone vaginal pessary 400mg twice daily GroupB: natural progesterone vaginal gel 90mg daily	Day70 (±3 days)	Clinical pregnancy Adverse effects
Serna	2008	Spain	160	Women under 42 years undergoing IVF/ICSI-ET with a BMI <28 kg/m2	Long-protocol GnRH analogue triptorelin or antagonist ganirelix+recombinant FSH	Leading follicles reached 17 mm mean diameter,	Recombinant HCG	36h	IVF/ICSI	Day2 or day3	2 embryos transferred	Day0	GroupA: vaginal progesterone 200mg twice daily + Estraderm patches 100 mg/day from day of ET GroupB: vaginal progesterone 200mg twice daily	Until 10 weeks	Ongoing pregnancy Miscarriage
Stadtmauer	2013	US	1297	Women aged 18–42 years undergoing ART	PD by oral contraceptives/GnRH agonist+FSH+LH	At least two follicles reached 17 mm (mean of two dimensions) in conjunction with a serum estradiol level <5,000 pg/mL	No more than 10000 IU HCG	35-37h	IVF	Day3 or day5	One or two embryos were transferred for patients aged less than 38 years, and two or three embryos were transferred for patients aged 38–42 years	Day1	GroupA: progesterone weekly vaginal ring GroupB: progesterone vaginal gel 90mg daily	For 10 weeks	Live birth Clinical pregnancy Ongoing pregnancy Adverse effects
Tay	2003	United Kingdom	63	Women undergoing IVF	PD by GnRH agonist+recombinant FSH	At least 2 follicles measuring reached 18mm in diameter	HCG 10000 IU	35-36h	IVF	Day2 or day3	A maximum of 3 embryos transferred	Day1	GroupA: progesterone vaginal pessary 200mg twice daily GroupB: progesterone vaginal pessary 200mg twice daily+oral oestradiol valerate 2mg daily	NS	Clinical pregnancy
Tay	2005	United Kingdom	168	Women aged 21-41 years undergoing IVF	Long protocol stimulated IVF regimens	NS	HCG	NS	IVF	NS	NS	Day4	GroupA: natural progesterone 200mg rectally twice daily GroupB: natural progesterone vaginal gel 90mg daily GroupC: natural progesterone vaginal capsules, 200mg once, twice or three times daily GroupD: HCG 1500IU SC on days 4 and 7 after oocyte retrieval	Until 14 days after oocyte retrieval	Ongoing pregnancy
Tomic	2015	Croatia	853	Women aged 18–45 years undergoing IVF/ICSI, BMI < 35 kg/m2,	Short ovarian hyperstimulation protocol (GnRH agonists+recombinant FSH)	At least two follicles reached 17 mm in diameter	HCG 10000 IU	36-38h	IVF/ICSI	Day2-day5	Two embryos were transferred	Day0	GroupA: dydrogesterone oral 10mg twice daily GroupB: natural progesterone vaginal gel 90mg daily	Until 10 weeks	Ongoing pregnancy Miscarriage Adverse effects
Tonguc	2011	Turkey	285	Women under 40 years undergoing ICSI treatment with BMI between 18 and 29 kg/m2	PD by GnRH agonist+recombinant FSH	Three follicles of at least 18 mm in diameter were observed	250 μg of human recombinant HCG	34-36h	ICSI	Day3	NS	Day0	GroupA: vaginal progesterone gel 90mg daily+oral Estrofem 2 mg daily GroupB: vaginal progesterone gel 90mg daily+oral Estrofem 4 mg daily GroupC: vaginal progesterone gel 90mg daily+oral Estrofem 6 mg daily	NS	Ongoing pregnancy Clinical pregnancy Miscarriage
Torode	1987	Australia	131	Women undergoing IVF	Clomiphene citrate + hMG	NS	HCG 5000 IU	35h	IVF	Day2	NS	Day1	GroupA: HCG 1500 IU every other day GroupB: placebo	NS	Clinical pregnancy
Tournaye	2017	Worldwide	1031	Women aged 18–42 years undergoing IVF/ICSI with BMI between 18 and 30 kg/m2	NS	NS	NS	NS	IVF/ICSI	Day2-day5	NS	Day0	GroupA: dydrogesterone oral 10mg three times daily GroupB: progesterone Utrogestan vaginal 200mg three times daily	Until 12 weeks	Live birth Clinical pregnancy Ongoing pregnancy Miscarriage Adverse effects
Williams	2001	Virginia	126	Women undergoing IVF	Individual protocol per participant including GnRH agonist protocol+recombinant FSH or microdose GnRH agonist flare protocol	The leading follicle reached 18 mm in largest diameter and at least three other follicles reached 16 mm in diameter	HCG 10000 IU	35h	IVF	Most on day3, rest on day5	NS	GroupA: Day3 GroupB: Day6	Vaginal progesterone 200mg three times daily	Until 10 weeks	Clinical pregnancy
Wang	2009	China	379	Women undergoing IVF/ET for tubal or male factor	Long or short GnRH agonist protocol+FSH/hMG	At least one leading follicle reached 18mm or more in diameter or three follicles reached a mean diameter of 16 mm	HCG 5000-10000 IU	34-36h	IVF/ICSI	Day3	A maximum of three embryos were transferred	Day0	GroupA: progesterone 40-80mg IM daily GroupB: progesterone 40-80mg IM daily+oral oestradiol valerate 6mg daily	Until at least 5 weeks after ET	Clinical pregnancy
Wong	1990	China	30	Women undergoing IVF/ET for tubal factor	Clomiphene citrate + hMG	At least one leading follicle reached 1.8 cm or more in diameter	HCG 10000 IU	34-36h	IVF	Day2	NS	Day2	GroupA: placebo GroupB: progesterone 50mg IM daily GroupC: progesterone 50mg IM daily+HCG 1500IU alternate days from day5 to day15	Until day15	Clinical pregnancy
Yanushpolsky	2010	US	407	Women under age 40 years undergoing IVF with fewer than 3 prior unsuccessful cycles	Luteal down-regulation regimen with FSH and hMG	At least two follicles with mean diameter of 18 mm	HCG	36h	IVF	NS	NS	GroupA: Day1 GroupB: Day2	GroupA: progesterone 50mg IM daily GroupB: progesterone vaginal gel 90mg daily	Until 10 weeks	Clinical pregnancy Ongoing pregnancy Miscarriage Adverse effects
Zafardoust	2015	Iran	100	Infertile couples under 42 years old with history of 2 or more previous IVF-ET or ICSI-ET failures treated by GnRH antagonist protocol for ICSI	Contraceptive pill+recombinant FSH/hMG+GnRH antagonist	At least 2 follicles reached a diameter of ≥18 mm	HCG 10000 IU	36h	ICSI	Day3	1-3 embryos transferred	Day0	GroupA: vaginal progesterone suppository 400mg daily from day0 to day3+800mg daily after ET GroupB: vaginal progesterone suppository 400mg daily from day0 to day3+800mg daily after ET+Decapeptil 0.1 mg SC on day6	Until 12 weeks	Clinical pregnancy
Zargar	2016	Iran	612	Women under 40 years undergoing IVF/ICSI with infertility duration less than 5 years	GnRH agonist or antagonist cycles	At least three follicles reached a diameter of 18 mm	HCG 10000 IU	36h	IVF/ICSI	Day2 or day3	NS	Day0	GroupA: dydrogesterone tablet oral 10mg three times daily GroupB: vaginal progesterone suppository 400mg twice daily GroupC: progesterone 50mg IM twice daily	Until 12 weeks	Clinical pregnancy Miscarriage
Zegers-Hochschild	2000	South America	505	Women undergoing IVF/ICSI	GnRH agonist + hMG	At least three follicles reached a diameter of 16 mm	HCG 10000 IU	36h	IVF/ICSI	Day2 or day3	NS	Day0	GroupA: progesterone vaginal ring 1g GroupB: progesterone 50mg IM daily	Until 47 days after ET	Live birth Clinical pregnancy
Zhang	2008	China	392	Women undergoing IVF/ICSI	PD by GnRH agonist + FSH/hMG	Two or three follicles reached a diameter of 17-18 mm	HCG 10000 IU	34-36h	IVF/ICSI	Day3	A maximum of three embryos were transferred	Day0	GroupA: progesterone 80-100mg IM daily GroupB: progesterone 80-100mg IM daily+oral oestradiol valerate 2mg daily GroupC: progesterone 80-100 mg IM daily+oral oestradiol valerate 4 mg daily GroupD: progesterone 80-100 mg IM daily+oral oestradiol valerate 6 mg daily	Until at least 4 weeks after ET	Clinical pregnancy Miscarriage
Abbreviations: NS, not stated; IVF, in vitro fertilization; ICSI, intracytoplasmic sperm injection; GnRH, gonadotropin releasing hormone; HCG, human chorionic gonadotrophin; FSH, follicle stimulating hormone; LH, luteinizing hormone; hMG, human menopausal gonadotropin; ET, embryo transfer; PD, pituitary desensitisation; SC, subcutaneous; IM, intramuscular; ART, assisted reproductive technology; B…
